# Supplementary material for: Transient interactions drive the lateral clustering of cadherin-23 on membrane
Source: Commun Biol. 2023 Mar 18;6:293. doi: 10.1038/s42003-023-04677-6 (PMC10024700; doi:10.1038/s42003-023-04677-6)
Supplement: Supplementary file 6 — Supplementary Data 1 [file 42003_2023_4677_MOESM6_ESM.xlsx]

## Sheet: Fig 1i
			droplet size(μm)					droplet size(μm)							droplet size(μm)							droplet size(μm)							droplet size(μm)							droplet size(μm)						droplet size(μm)
			Cdh23-200 mM						Cdh23-300 mM							Cdh23-400 mM							Cdh23-500 mM							Cdh23-600 mM							Cdh23-800 mM							Cdh23-1000 mM
Time	40 min	45 min	50 min	55 min	60 min	30 min	40 min	45 min	50 min	55 min	60 min		30 min	40 min	45 min	50 min	55 min	60 min		30 min	40 min	45 min	50 min	55 min	60 min		30 min	40 min	45 min	50 min	55 min	60 min		30 min	40 min	45 min	50 min	55 min	60 min		30 min	40 min	45 min	50 min	55 min	60 min
	4.5	8.62	12.84	14.6	14	0	2.12	10.05	13.46	17.28	17.46		0	5.48	11.27	17.72	25.44	25.48		0	4.9	12.7	23.45	33.29	36.58		0	5.52	12.72	17.34	24.44	24.33		0	5.5	10.49	15.5	17.35	20.95		0	5.36	11.07	15.22	18.68	20.13
	4.5	8.29	12.79	13.98	13.85	0	4.94	9.5	13.11	16.86	17.14		0	4.94	10.82	17.18	25.31	25.43		0	4.61	12.24	22.66	32.31	36.43		0	5.52	12.72	16.47	24.17	22.94		0	5.49	10.32	15.03	17.12	19.73		0	5.19	10.98	15	17.32	18.94
	4.5	8.23	12.73	13.98	13.81	0	4.88	9.08	12.33	16.17	16.96		0	4.8	10.41	16.4	25.2	24.97		0	4.61	12.01	22.31	27.75	36.41		0	5.49	11.76	16.17	23.07	22.44		0	5.36	10.11	14.35	16.84	17.5		0	5.14	10.85	14.81	17.21	18.21
	4.19	7.9	12.33	13.89	13.46	0	4.73	8.36	11.84	14.99	16.4		0	4.76	10.28	16.11	25.09	24.59		0	4.6	11.86	22.26	27.16	35.59		0	5.49	11.59	15.88	22.97	21.9		0	4.94	9.49	14.13	16.64	16.79		0	5.14	10.58	14.76	16.77	17.9
	4.12	7.58	12.23	13.87	13.39	0	4.6	8.32	11.83	14.84	16.29		0	4.61	9.98	15.89	24.85	24.56		0	4.6	11.64	22.12	26.91	33.7		0	5.36	11.46	15.01	21.14	20.66		0	4.88	9.28	14.13	16.34	16.74		0	5.02	10.42	14.47	16.09	17.74
	3.96	7.53	11.99	13.5	13.16	0	3.94	8.13	11.48	14.25	15.97		0	4.61	9.93	15.89	24.37	22.82		0	4.25	11.38	21.7	26.47	33.46		0	5.29	11	14.47	21.03	20.35		0	4.75	9.15	13.6	16.17	16.21		0	4.99	10.35	14.29	15.62	16.96
	3.74	7.27	11.86	13.22	12.97	0	3.94	7.93	11.44	14.25	15.62		0	4.36	9.93	15.38	24.21	22.7		0	3.57	10.98	21.59	25.44	33.21		0	5.14	10.76	14.2	20.81	20.21		0	4.6	9	13.02	15.6	15.34		0	4.94	10.24	14.22	15.34	16.64
	3.74	7.14	11.6	13.04	12.67	0	3.94	7.86	11.44	14.2	15.49		0	4.34	9.87	15.34	23.69	22.57		0	3.18	10.68	21.45	35.6	32.39		0	5.14	10.73	13.62	20.77	19.89		0	4.6	8.61	12.72	15.49	14.16		0	4.88	10.24	13.84	15	16.34
	3.72	7.11	11.22	12.62	12.33	0	3.57	7.86	11.29	13.62	15.24		0	4.34	9.74	15.24	22.78	28.56		0	4.94	10.65	21.43	34.43	31.86		0	5.13	10.59	13.41	20.69	19.34		0	4.5	8.61	12.45	15.11	22.56		0	4.88	10.11	13.84	14.85	16.3
	3.72	6.89	11.1	12.24	11.93	0	3.39	7.53	11.15	16.33	15.07		0	4.26	9.3	15.17	22.23	27		0	4.88	10.26	20.58	33.27	34.34		0	4.88	10.37	13.41	20.02	18.74		0	4.5	8.43	12.38	15.03	21.42		0	4.81	9.98	13.39	14.28	16.19
	3.64	6.81	10.37	12.17	11.68	0	3.18	7.37	11.05	16.17	15.07		0	4.25	9.15	15.17	22.11	24.23		0	4.6	14.84	19.71	33	34.07		0	4.75	10.37	13.4	19.34	24.47		0	4.46	8.36	11.46	22.5	20.99		0	4.75	9.88	13.25	17.35	15.96
	3.57	6.32	9.93	12.06	11.48	0	3.15	7.11	10.71	15.85	14.85		0	4.25	8.82	15.07	22.11	23.82		0	4.36	14.16	19.58	31.78	32.88		0	4.73	10.35	12.91	18.93	23.84		0	4.25	8.29	11.46	20.49	20.21		0	4.5	9.88	13.11	17.25	15.78
	3.37	6.23	12.57	12.06	11.44		4.75	9.48	10.48	15.79	14.22			4.06	8.76	14.59	21.08	23.3			4.36	13.59	19.27	31.06	32.17			4.5	10.32	12.28	18.44	23.79			4.06	8.28	14.28	19.42	20.19			4.5	9.62	13.11	16.57	15.74
	3.25	6.12	12.53	11.86	11.07		4.75	9.47	10.26	15.78	18.57			3.88	8.75	14.44	21.04	22.99			3.9	12.89	19.23	30.86	31.64			4.41	10.11	12.01	18.09	23.26			3.94	8.13	14.21	18.29	17.32			4.34	9.54	12.79	15.85	15.46
	3.25	5.91	12.22	11.76	11.05		3.96	9.46	10.05	15.7	18.05			3.53	8.73	14.11	20.87				3.88	12.84	18.9	30.62	31.55			4.36	10.11	11.22	22.88	23.14			3.57	7.98	13.94	17.6	16.77			4.25	9.49	12.62	15.47	14.47
	3.08	10.05	12.15	11.54	10.91		3.96	8.9	9.54	15.62	17.78			5.91	8.29	14	20.3				3.15	12.69	18.47	28.48	31.18			4.34	10.05	11.2	22.44	21.96			3.37	7.9	13.47	16.68	16.73			4.19	9.48	12.45	15.38	14.46
	2.87	9.59	11.51	11.49	10.44		3.57	8.73	9.46	15.6	16.95			5.26	8.29	13.59	19.71				3.15	12.37	18.18	27.39	30.73			4.34	9.98	15.88	21.83	21.63			3.18	10.62	13.46	15.89	16.62			4.06	9.47	11.86	14.67	14.11
	5.29	9.35	11.13	11.44	14.16		3.57	8.7	9.21	15.11	16.47			5.13	8.13	18	31.03				5.58	12.35	17.96	27.08				4.06	9.93	15.56	21.75	21.48			3	10.48	13.39	15.88	16.56			3.94	9.23	11.83	14.5	13.69
	5.26	9.15	11.1	11.1	13.16		3.55	8.68	11.84	15.07	16.01			4.75	7.97	17.97	28.56				5.19	12.26	17.76	26.6				5.49	9.54	14.39	20.9	21.01			2.84	10.42	13.39	15.78	16.25			3.88	9.21	11.15	14.35	13.49
	5.14	8.9	11.1	10.28	12.84		3.53	8.61	10.37		15.38			4.5	7.93	17.79	28.52				3.94	12.23	22.21	26.42				5.29	9.5	13.41	20.36	20.96			2.79	10.11	13.23	15.62				3.64	9.08	10.71	13.98	16.24
	5.14	8.86	10.76	9.87	12.58		3.37	7.98	8.76		15.38			4.41	10.98	17.5	27.1				3.88	12.17	21.23	36.55				5.13	9.37	13.11	20.32	20.39			2.37	9.53	12.97	15.34				3.15	9.01	14.84	13.8	16.17
	5.14	8.73	10.62	9.54	12.55		3.25	7.97	11.05		15.24			4.41	10.77	17.46	25.97				3.25	11.44	21.2	35.67				5.05	9.17	13.07	19.83	19.83			5.29	9.3	12.67	14.84				5.48	8.82	14.72	13.79	16.09
	5.13	7.75	10.52	15.17	12.22		3.18	7.9	8.36		15.17			4.34	10.76	16.86	25.56				2.87	10.61	20.75	35.14				5.02	9.1	13.01	19.26	18.19			5.14	9.28	12.62					5.36	8.66	14.64	13.41	15.96
	5.05	7.75	10.25	13.73	12.18		2.4	7.89	11.29		14.91			4.26	10.57	16.73	24.7					10.28	20.64	35.08				4.88	8.76	12.83	19.23	17.7			5.14	9.15	12.38					5.36	8.32	14.59	13.11	15.22
	4.88	7.75	10.25	13.43			4.06	7.86	9.59		14.84			3.96	10.05	16.64	24.02					10.26	20.58	34.05				4.73	11.29	12.72	18.93	17.03			5.13	9	12.31					5.26	8.13	14.35	12.24	15.21
	4.8	7.61	10.25	13.41			4.02	9.86	10.36		14.67			3.94	9.97	16.58	21.62					10.24	19.94	32.1				4.61	11.07	12.57	18.74	25.39			5.02	8.99	16.41					5.26	10.4	14.24	12.09	15.03
	4.34	7.58	10.14	13.21			3.64	9.37	13.98		14.28			3.72	9.75	16.57	21.52					9.74	19.91	30.6				4.6	10.9	12.25	18.21	24.83			4.99	8.99	15.6					5.26	10.35	13.72	17.46	14.21
	4.34	7.14	9.89	12.97			3.39	8.73	13.85		14.25			3.57	9.74	16.26	21.2					9.48	18.53	30.01				4.41	10.62	12.14		23.74			4.88	8.86	15.15					5.14	10.2	13.41	17.29	13.67
	4.02	7.1	9.87	12.28			3.18	8.68	13.77		13.3			3.55	9.1	16.21	20.87					17.71	18.48	29.51				4.41	10.61	11.92		23.66			4.81	8.82	14.49					4.88	10.15	13.41	16.97	12.92
	4.02	10.98	9.86	12.25			3.15	8.68	13.16					3.25	9	16.17	20.77					15		28.52				3.94	10.58	11.84		23.58			4.8	8.74	14.28					4.8	9.97	13.07	16.47
	4.02	10.58		12.16			2.37	8.68	12.77					5.29	8.99	16.09	19.19					13.75		28.04				3.88	10.42	17.35		23.51			4.5	8.73	14.14					4.8	9.95	13.07	16.47
	4.02	9.98		11.46			2.37	8.68	12.77					4.99	8.82	15.74	18.46					12.74		27.36				3.74	10.35	16.81		23.28			4.34	8.71	13.86					4.75	9.78	12.53	16.21
	3.96	9.86		11.46			2.37	8.68	12.53					4.99	8.65	15.71	18.43					10.85		25.39				3.55	10.1	16.64		22.78			4.34	8.68	13.57					4.75	9.77	12.33	16.19
	3.96	9.86		11.46				8.29	11.86					4.81	8.61	15.17	28.96					10.65		25.03				3.53	9.89	16.47		20.6			4.25	8.46	13.53					4.75	9.76	12.33	15.46
	3.74	9.74		10.77				8.29	11.72					4.75	8.51	14.8	28.62					10.03		24.82				3.18	9.75	16.17		20.28			4.25	8.43	13.41					4.6	9.76	12.24	15.38
	3.74	9.19						8.29	11.54					4.73	8.51	14	27.39					9.98						5.74	9.62	15.91		19.81			4.19	8.35	13.35					4.6	9.75	12.17	15.35
	3.39	9.15						8.13	11.1					4.41	8.49	13.95	27.31					8.86						5.36	9.37	15.71		19.03			3.94	8.23	13.22					4.41	9.23	11.86	15.22
	4.36	9.1						8.13	10.98					4.41	11.86	17.81	26.78					8.36						5.19	9.1	15.47		18.93			3.88	7.5	13.15					4.25	9.19	14.59	14.73
	4.06	8.68						7.93	10.76					4.12	11.3	17.81	24.45											4.88	9.08	15.38		18.7			3.74	10.97	12.83					4.12	9.01	13.79	14.6
	3.96	8.13						7.93	10.37					4.06	11.3	17.46	23.26											4.41	11.6	14.78		18.4			3.74	10.53	12.72					3.25	8.91	13.79	14.1
	3.94							7.9						4.02	10.98	17.39	23.03											4.41	11.6	14.28					3.72	10.38	12.69					3.18	8.86	13.75	14
	3.55							7.89						3.96	10.82	16.24	22.17											4.41	11.146	14.16					3.64	10.37	12.4					3.18	8.54	13.62	13.82
	3.15							7.58						3.94	10.62	16.18	22.11											4.36	10.95	14.16					3.57	10.37	11.95					5.49	8.13	13.11	13.34
	3.15													3.74	10.35	15.95	22.02											4.34	10.83	13.95					3.55	10.2	11.94					5.36	8.11	13.1	13.34
	2.87													2.76	10.25	15.7	21.45											4.26	10.72	13.93					3.18	10.03	11.79					5.29	10.91	13	13.34
	2.79													2.4	10.23	14.76	20.88											4.12	10.68	13.84					3.18	9.92						5.13	10.61	12.92
	2.4														9.95	14.24	20.77											4.06	10.65	13.6					5.36	9.78						5.13	10.41	12.56
	2.37														9.87	14.22												4.02	10.14	12.62					4.86	9.77						4.8	10.28	12.4
															9.86	14.13												3.74	10.14	12.45					4.76	9.27						4.75	9.97	12.06
															9.7	14.04												3.64	9.74						4.5	8.97						4.75	9.54	11.9
															9.7	13.85												3.57	9.74						4.41	8.9						4.73	9.53	11.72
															9.59	12.92												3.57	9.6						4.41	8.35						4.61	9.5	11.71
															9.35	12.71												3.55	9.54						4.36	7.84						4.6	9.48
															9.08													3.55	9.23						4.34	7.63						4.5	9.48
															8.53													3.15	9.21						4.34	7.49						4.41	9.15
															7.49														9						4.02							4.41	9.1
																													8.92						3.96							4.34	8.82
																													8.86						3.96							4.25	8.76
																													8.76						3.94							4.25	8.61
																													8.65						3.88							4.12	8.49
																													8.65						3.39							4.02	8.36
																													8.36						3.18							3.94	8.35
																																			3.15							3.94

## Sheet: Fig 1j
				droplet size(μm)						droplet size(μm)							droplet size(μm)							droplet size(μm)
					Cdh23-4mM							Cdh23-6mM							Cdh23-8mM							Cdh23-10mM
	Time	30 min	40 min	45 min	50 min	55 min	60 min		30 min	40 min	45 min	50 min	55 min	60 min		30 min	40 min	45 min	50 min	55 min	60 min		30 min	40 min	45 min	50 min	55 min	60 min
		0	4.8	11.15	17.71	20.09	20.75		0	4.75	12.23	18.54	20.6	21.59		0	3.74	10.62	16.84	19.97	16.58		0	4.88	11.38	13.11	15.31	19.23
		0	4.75	10.68	15.84	19.73	20.49		0	4.41	12.17	18.16	19.91	20.81		0	4.75	10.62	15.82	19.26	21.01		0	4.81	10.65	12.06	15.31	19.01
		0	4.73	10.37	15.38	18.55	20.47		0	4.34	12.06	17.71	19.72	20.66		0	4.75	10.32	15.82	18.94	20.21		0	4.5	10.35	11.93	14.73	18.53
		0	4.5	10.14	14.78	18.34	20.45		0	4.26	11.5	17.51	19.47	20.33		0	4.75	10.28	15.42	18.57	19.34		0	4.5	9.67	11.68	12.97	18.02
		0	4.5	9.98	14.22	17.96	19.72		0	4.19	11.46	17.25	18.64	19.42		0	4.41	9.89	15.11	17.79	19.11		0	4.34	9.47	11.44	12.97	17.85
		0	4.5	9.89	14.13	17.51	19.34		0	3.96	11.44	16.58	18.02	19.19		0	4.41	9.87	15.03	17.46	19.01		0	4.34	9.28	11.43	12.17	15.37
		0	4.41	9.75	14.09	17.07	18.54		0	3.94	11.22	16.26	17.12	19.07		0	4.12	9.86	15	17.23	18.94		0	4.12	9.08	10.65	11.84	15.24
		0	4.34	9.75	12.96	16.74	18.38		0	3.72	11.22	15.7	16.36	18.33		0	3.96	9.54	14.63	16.56	18.93		0	4.12	8.99	10.11	11.1	14.77
		0	4.12	9.37	16.68	16.21	18.35		0	5.13	11.15	14.78	22.92	18.21		0	3.94	9.37	14.54	16.47	18.83		0	4.02	8.82	10.11	16.05	14.47
		0	3.57	9.23	16.21	16.21	18.18		0	5.13	11.86	14.33	20.57	17.85		0	3.69	9.21	13.97	16.47	18.68		0	4.02	8.76	10.07	15.38	14.35
		0	3.37	9.21	16.09	15.7	18.14		0	4.8	11.68	14.07	19.97	24.46		0	4.8	9.17	13.97	15.88	18.6		0	3.96	8.51	9.98	15.11	14.24
		0	4.88	8.9	15.79	21.68	18.02		0	4.8	11.5	13.55	19.72	24.21		0	4.75	9.15	13.82	15.6	18.55		0	3.94	8.29	9.87	14.46	14.11
			4.88	11.1	15.78	21.14	17.76			4.73	11.44	13.41	18.29	23.14			4.75	9.08	12.72	18.94	17.42			3.25	8.04	9.87	14.07	13.8
			4.6	10.71	15.4	20.81	17.46			4.5	11.15	19.47	17.96	21.38			4.61	9.07	12.62	18.93	17.37			5.13	7.97	9.54	13.98	13.77
			4.41	10.62	15.31	17.46	17.42			4.41	11.15	19.47	17.96	21.35			4.41	8.76	14.35	17.96	17.03			4.75	7.93	9.37	13.43	13.67
			4.41	10.35	15.31	17.32	17.39			4.34	10.68	19.42	17.76	19.13			4.41	8.32	18.74	17.9	17			4.73	7.89	14.88	13.16	13.47
			4.34	10.07	14.22	16.73	17.37			4.26	10.68	18.1	17.32	18.35			4.36	7.66	18.68	17.18	21.14			4.5	7.58	14.2	12.33	13.16
			4.34	10	14.16	16.68	16.96			3.96	10.65	18.1	16.97	17.57			4.02	10.37	17.85	17	19.86			4.34	7.53	13.94		12.74
			4.12	9.89	12.25	16.57	15.77			4.8	10.52	17.98		17.22			4.02	10.37	17.79	16.84	19.42			4.34	11.29	13.46		12.62
			4.02	9.88	17.78	16.29	15.46			4.75	10.37	17.78		21.81			3.94	10.25	16.96	16.6	19.39			4.02	10.58	11.84		12.6
			3.64	9.87	17.5	15.95	15.38			4.41	10.24	17.32		20.99			3.94	10.25	16.68	16.47	18.95			3.64	9.75	11.44		11.99
			4.99	9.7	16.33	15.79	21.48			4.41	10.05	17.08		20.91			4.75	10.24	16.34	16.21	18.83			3.64	9.19	11		11.49
			4.94	9.5	15.9	15.38	20.82			4.36	9.59	16.6		20.81			4.75	10.14	16.34	15.85	18.41			3.55	8.71	10.85		11.05
			4.75	9.3	15.79		20.17			4.34	9.54	16.58		20.7			4.73	9.97	16.29	15.78	18.36			3.18	8.43	10.85		19.07
			4.49	9.28	15.46		18.64			4.12	9.08	16.34		20.66			4.36	9.93	16.17	15.77	17.6				8.13	10.68		18.95
			4.25	9.28	15.11		18.34			4.02	12.15	16.24		20.02			4.34	9.93	16.01	19.52	17.18				8.04	10.61		18.94
			4.12	9.08	14.09		17.42			3.94	11.84	16.17		19.95			4.34	9.75	15.98	18.64	17.12				7.2	10.25		15.96
			4.12	8.68	13.69		16.96				11.68	15.78		19.75			4.26	9.1	15.9	18.35	17.03				7.11	9.5		14.36
			4.02	8.61	13.69		16.76				11.6	15.01		19.2			3.96	9.08	15.85	18.35	16.96				7.11			13.97
			4.02	10.8	13.61		16.58				11.6	19.33		18.88			3.96	9.07	14.67	18.16	16.94				6.89			13.41
			3.96	10.62			15.89				11.6	18.27					3.96	8.82	17.02	17.37	20.37							13.3
			3.74	10.42			15.41				11.46	18.17						8.29	16.96	17.22	19.42							13.01
			3.53	10.05							11.15	16.5						8.28	16.24	17.12	19.34							12.6
			3.25	10.05							11.1	16.26						7.48	16.08	16.97	19.06							12.17
				10.05							11.05	16.17						10.62	14.85	15.96	19.03
				9.7							10.75	15.98						10.44	14.73	15.95	18.35
				9.37							10.65	15.88						10.05	14.16	15.85	18.25
				9.23							10.32	15.82						9.89	14	15.5	17.78
				9.21							10.26	15.21						9.87	13.94	15.24	17.42
				9.1							10.14	15.01						9.59	13.6		17.35
				9							9.86	14.33						9.54	13.55		17.25
				8.82							9.47	13.98						9.5	13.46		17.12
				8.71								12.89						9.5	13.04		17.02
																		9.21	12.92		16.64
																		9.1	12.67		16.26
																		8.68
																		8.68
																		8.61
																		7.89

## Sheet: Fig 2a,b,c,d,e,f
	Fig. 2c				Fig. 2f						Fig. 2b					Fig. 2e					Fig. 2a					Fig. 2d
Cdh23 EC1-27 FRAP					Cdh23 EC 1-27 1,6 HD treated					Cdh23 EC 1 -21					Cdh23 EC 1 -21 (1,6 HD treated)					Cdh23 EC 1-10					Cdh23 EC 1 -10 HD treated
time (Sec)	data set 1	data set 2	data set 3		Time (sec)	data set 1	data set 2	data set 3		time (sec)	data set 1	data set 2	data set 3		time (sec)	data set 1	data set 2	data set 3		time (sec)	data set 1	data set 2	data set 3		time(sec)	dats set 1	data set 2	data set 3
0	0	0	0		0	0	0	0		0	0.04628	0.00516	0.022		0	0	0	0		0	0	0	0		0	0	0	0
0.41449	0.21322	0.22421	0.13271		0.41449	0.07847	0.17991	0.33842		0.41449	0.05142	0.0646	0.20138		0.237	0.20412	0.59106	0.2423		0.41449	0.24334	0.27251	0.12714		0.41449	0.14322	0.03884	0.21732
0.82898	0.35727	0.33623	0.19923		0.82898	0.17052	--	--		0.82898	0.06784	0.35105	0.24552		0.475	0.3651	0.58182	0.27949		0.82898	--	0.39376	0.23321		0.82898	0.31242	0.12806	0.29661
1.24347	0.36327	0.39115	0.24001		1.24347	0.24383	--	0.43199		1.24347	0.03333	0.07196	0.26145		0.713	0.43179	0.4747	0.53241		1.24347	0.30446	0.31933	0.43372		1.24347	0.29311	0.2746	0.38859
1.65796	0.41487	0.42684	0.28728		1.65796	0.51337	0.44763	--		1.65796	0.28448	0.19174	0.28829		0.951	0.43299	0.628	0.48406		1.65796	0.42557	0.2473	0.4262		1.65796	0.37859	0.22775	0.45846
2.07245	0.51148	0.45325	0.32317		2.07245	0.7298	--	0.59303		2.07245	0.41935	0.36265	0.3464		1.188	0.50029	0.64352	0.35547		2.07245	0.52784	0.35054	0.49857		2.07245	0.44817	0.29772	0.41676
2.48694	0.52486	0.5041	0.43681		2.90143	0.33708	0.56838	--		2.48694	0.52445	0.43026	0.40958		1.426	0.576	0.61729	0.57811		2.48694	--	0.44178	0.34182		2.48694	0.36151	0.32733	0.52007
2.90143	0.58138	0.52856	0.37855		3.31592	--	0.50064	0.72192		2.90143	--	0.51339	0.42502		1.664	0.5764	0.73255	0.73114		2.90143	0.41228	0.47299	0.28084		2.90143	0.39002	0.35466	0.49296
3.31592	0.57414	0.57259	0.48087		3.73041	0.43171	0.5053	--		3.31592	0.51254	0.58789	0.52988		1.902	0.53026	0.80643	0.5526		3.31592	0.60789	0.46819	0.44204		3.31592	0.44192	0.32402	--
3.73041	0.62678	0.56251	0.5128		4.1449	0.81137	0.42588	0.67851		3.73041	0.58378	0.61838	0.42468		2.14	0.60615	0.65312	0.67269		3.73041	--	0.30012	0.5033		3.73041	0.40464	0.45419	0.61283
4.1449	0.6451	0.53288	0.47684		4.55939	0.71357	--	0.54425		4.1449	0.63872	0.63804	0.46735		2.377	0.72837	0.75065	0.64293		4.1449	--	0.52221	0.50617		4.1449	0.4871	0.37744	0.58548
4.55939	0.63968	0.55995	0.49662		4.97388	0.42516	--	--		4.55939	0.45005	0.33878	0.35123		2.615	0.73137	0.65682	0.85866		4.55939	0.54052	0.40216	0.34619		4.55939	0.44201	0.44387	0.60073
4.97388	0.77	0.62036	0.47727		5.38836	0.49667	0.74998	0.42927		4.97388	0.42865	--	0.54149		2.853	0.72898	0.55264	0.53773		4.97388	0.56739	0.43697	0.51943		4.97388	0.48021	--	0.54016
5.38836	0.81673	0.6116	0.56753		5.80285	--	--	0.65806		5.38836	0.48101	0.47507	0.54611		3.091	0.74796	0.54636	0.84166		5.38836	0.68637	0.51981	0.62546		5.38836	0.50617	0.4687	0.54682
6.21734	0.83596	0.65155	0.49138		6.21734	0.61203	0.56331	0.81395		5.80285	0.48354	0.3972	0.40023		4.517	0.7138	0.55227	0.91658		5.80285	0.56443	--	0.52448		5.80285	0.51644	--	--
6.63183	0.77918	0.63904	0.56348		6.63183	0.63606	0.52104	0.62001		6.21734	0.48335	0.56243	0.57395		4.993	0.66208	0.76505	0.91605		6.21734	0.45829	0.68788	0.53362		6.21734	0.57865	--	0.5202
7.04632	0.73094	0.65003	0.53445		7.04632	0.66635	--	0.64801		6.63183	0.50942	0.48179	0.52217		5.231	0.70561	0.80901	0.89745		6.63183	0.60624	0.63745	--		6.63183	0.5059	--	0.55549
7.46081	0.77647	0.67301	0.53415		7.46081	0.56624	--	0.6594		7.04632	0.54702	0.37252	0.58727		6.657	0.7787	0.89065	0.897		7.04632	0.43117	0.60624	0.61055		7.04632	0.55053	0.66361	0.58915
7.8753	0.79988	0.67567	0.61093		7.8753	0.7185	0.54603	--		7.46081	0.53526	0.35006	0.74068		9.748	0.75634	0.74326	0.90489		7.46081	0.62735	0.61585	0.59452		7.46081	0.55114	0.62838	0.50904
8.28979	0.87698	0.67751	0.56853		8.28979	0.76939	--	--		7.8753	0.63702	0.34704	0.65918		9.986	0.77552	0.81308	0.92986		7.8753	0.58122	0.48019	0.68077		7.8753	0.52699	0.51086	0.58062
8.70428	0.78953	0.70449	0.54674		8.70428	0.7435	0.55616	--		8.28979	0.56011	0.56438	0.56621		10.699	0.80768	0.83931	--		8.28979	0.7055	0.70348	0.61406		8.28979	0.59211	0.4739	0.62195
9.11877	--	0.66383	0.60953		9.11877	0.7733	--	--		8.70428	0.59572	0.55353	0.62329		10.937	0.94328	0.79128	--		8.70428	0.41072	0.76831	0.62169		8.70428	0.56762	0.48781	--
9.53326	0.78453	0.67574	0.59925		9.53326	0.79144	--	--		9.11877	0.52656	0.54633	0.56659		11.888	0.90534	0.87071	0.91233		9.11877	--	0.69148	0.46996		9.11877	0.57808	0.4947	0.71985
9.94775	0.85104	0.7034	0.63654		9.94775	--	--	--		9.53326	0.43431	0.5201	0.56049		12.126	0.72099	0.77577	0.9017		9.53326	0.70439	0.69268	0.53563		9.53326	0.53109	0.59899	--
11.6057	0.86882	0.70829	0.55109		10.3622	0.80683	--	--		9.94775	0.64041	0.66239	0.53837		12.364	0.86179	0.74141	0.78746		9.94775	0.68361	0.63866	0.47745		9.94775	0.56927	0.56269	0.61549
12.0202	0.86395	0.75282	0.69758		10.7767	--	--	0.53185		10.3622	0.51794	0.5308	0.67983		12.602	--	0.83303	0.69979		10.3622	--	--	0.47107		10.3622	0.55433	0.54122	0.56597
12.4347	0.76701	0.74038	0.657		11.1912	0.82437	--	0.60962		10.7767	0.6042	0.64525	0.73938		12.839	0.75274	0.85039	0.76939		10.7767	0.67435	0.63866	0.60069		10.7767	0.56024	0.58269	0.58918
12.8492	0.72984	0.69104	0.61895		11.6057	--	0.6374	0.7474		11.1912	0.59414	0.53253	0.66301		13.077	0.81646	0.67381	0.72264		11.1912	0.76341	--	--		11.1912	0.53148	0.67668	0.48965
13.2637	0.73054	0.74843	0.63761		12.0202	--	--	0.79467		11.6057	0.6335	0.67827	0.66486		13.315	0.80148	0.76764	--		11.6057	0.76143	0.53661	0.63639		11.6057	0.60475	0.54091	0.54536
13.6782	0.82148	0.72351	0.66539		12.4347	0.81283	--	0.71304		12.0202	0.58538	0.60219	0.69691		13.553	0.75733	0.83266	--		12.0202	0.72591	0.52941	0.77755		12.0202	0.61159	0.71155	0.59144
14.0927	--	0.71372	0.72258		12.8492	0.69218	--	0.79618		12.4347	0.56791	--	0.76324		13.79	0.86579	0.83672	0.7577		12.4347	0.80053	--	0.75382		12.4347	0.53001	--	0.6813
14.5071	0.84089	0.72353	0.69116		13.2637	--	0.77024	0.82491		12.8492	0.56248	0.62834	0.66178		14.028	0.83842	--	--		12.8492	0.77793	0.67107	0.65553		12.8492	0.53461	0.54114	0.61657
14.9216	0.77923	0.77655	0.6709		13.6782	--	--	--		13.2637	0.58795	0.70499	0.66226		14.266	--	0.82416	--		13.2637	0.80304	0.76711	0.66317		13.2637	0.51712	0.51272	0.62093
15.3361	0.79798	0.78696	0.70098		14.0927	0.77438	0.67117	--		13.6782	0.58969	0.55987	0.77424		14.504	0.65828	0.84152	0.80659		13.6782	--	0.78631	0.5538		13.6782	0.52007	0.57707	0.60901
15.7506	0.81287	0.75587	0.63104		14.5071	--	0.56987	0.56662		14.0927	0.68568	0.67052	0.57799		14.741	0.67127	--	0.89267		14.0927	0.70892	--	0.55617		14.0927	0.53782	0.7125	0.53959
16.1651	0.79554	0.7577	0.57654		14.9216	--	0.61674	0.71897		14.5071	0.60262	0.57971	0.4932		14.979	0.70662	0.90691	0.78427		14.5071	0.68723	--	0.668		14.5071	0.55243	0.59304	0.59447
16.5796	0.85958	0.76588	0.69467		15.3361	--	0.61478	--		14.9216	0.73664	0.4924	0.71671		15.217	--	0.85962	0.6881		14.9216	0.71225	--	0.67249		14.9216	0.54051	0.71356	0.61631
16.9941	0.76822	0.71314	0.66951		15.7506	--	--	--		15.3361	0.58361	0.59387	0.63357		15.455	0.70601	0.75065	0.81615		15.3361	0.81201	--	0.55796		15.3361	0.48892	0.7082	0.54688
17.4086	0.78853	0.76305	0.70086		16.1651	--	0.69454	--		15.7506	0.60829	--	0.80817		15.693	--	0.81492	0.86823		15.7506	--	0.59424	0.8264		15.7506	0.50943	0.52232	0.4999
17.823	0.82737	0.79398	0.65401		16.5796	--	0.5962	--		16.1651	0.60892	--	0.69972		15.93	--	0.82564	0.69979		16.1651	--	0.56062	0.66216		16.1651	0.59978	0.54215	0.57393
18.2375	0.81486	0.80789	0.63969		16.9941	--	--	--		16.5796	0.63431	0.68944	0.69407		16.168	--	0.79978	--		16.5796	0.77127	0.59904	0.74823		16.5796	0.54788	0.55643	0.48611
18.652	0.76382	0.78795	0.7089		17.4086	0.8722	--	--		16.9941	0.65931	--	0.62932		16.406	0.70801	0.87255	0.79596		16.9941	0.63583	0.70468	0.83476		16.9941	0.63369	0.53356	0.51742
19.0665	0.8098	0.80697	0.69256		17.823	0.74097	0.60167	0.81337		17.4086	0.63149	0.57141	0.58295		16.644	0.84641	--	0.85547		17.4086	--	--	0.54997		17.4086	0.53347	0.55199	0.50711
19.481	0.77065	0.8035	0.68108		18.2375	--	--	0.69264		17.823	0.67812	0.78999	0.63449		16.881	0.68744	0.85519	0.82625		17.823	0.65048	0.79352	0.72202		17.823	0.55287	0.53599	0.5344
19.8955	0.77681	0.785	0.74825		18.652	0.73352	0.64483	--		18.2375	0.71913	0.72168	0.47502		17.119	0.76913	0.86849	0.80818		18.2375	--	0.59544	0.63076		18.2375	0.62606	0.62253	0.50137
20.31	0.81875	0.80718	0.68813		19.0665	--	--	--		18.652	0.63808	0.78056	0.6689		17.357	0.94848	0.79867	0.75186		18.652	0.71414	--	0.66087		18.652	0.54818	--	0.49773
20.7245	0.80525	0.82623	0.71997		19.481	0.75888	--	--		19.0665	0.68888	0.80527	0.74979		17.833	0.95287	0.89583	--		19.0665	0.76493	0.60624	0.70528		19.0665	0.60734	0.67638	0.54546
21.139	0.81462	0.76755	0.71966		19.8955	--	0.5831	0.68304		19.481	0.73823	0.81026	0.77311		18.07	0.96084	0.77909	0.72795		19.481	0.73797	0.62425	0.61341		19.481	0.71491	--	0.56435
21.5535	0.84864	0.83567	0.73957		20.31	--	--	0.8535		19.8955	0.61435	0.81181	0.72051		18.308	--	0.75028	0.87248		19.8955	0.69028	--	0.71622		19.8955	0.69025	--	0.6085
21.9679	0.83667	0.81349	0.72471		20.7245	--	0.60701	0.71639		20.31	0.81968	0.78715	0.53286		18.546	0.81765	--	0.74176		20.31	0.60443	0.7455	0.62603		20.31	0.65346	0.62431	0.57973
22.3824	0.82206	0.76536	0.70307		21.139	0.72667	--	--		20.7245	0.67736	0.63433	0.65452		19.021	0.66607	--	0.80393		20.7245	0.86683	0.66627	0.58517		20.7245	0.65542	--	0.58731
22.7969	0.85061	0.87142	0.70938		21.5535	0.70468	0.6711	--		21.139	0.77832	0.75543	0.78091		19.259	0.65589	0.81862	0.90967		21.139	--	0.73469	0.68912		21.139	0.62249	0.58341	0.67132
23.2114	0.89634	0.82748	0.76659		21.9679	0.68822	--	0.7288		21.5535	0.67144	0.73181	0.53669		19.497	0.81606	0.65275	--		21.5535	0.85271	0.71309	0.72496		21.5535	0.56617	0.62364	0.59427
23.6259	0.81807	0.79707	0.77331		22.3824	--	0.80097	--		21.9679	0.73615	0.79973	0.73842		19.735	0.79849	0.77392	0.8119		21.9679	0.77723	--	0.62933		21.9679	0.65274	0.60357	0.70345
24.0404	0.83465	0.75091	0.76098		22.7969	0.64723	--	--		22.3824	0.73567	0.67375	0.63442		19.972	0.66348	0.91319	0.84113		22.3824	0.789	0.61104	0.78766		22.3824	0.59733	0.57937	0.59546
24.4549	0.83105	0.81886	0.71289		23.2114	0.6219	--	--		22.7969	0.79183	0.67259	0.77304		20.21	--	0.7935	0.84272		22.7969	0.73913	0.69628	0.60141		22.7969	0.57598	0.5879	0.71317
24.8694	0.83358	0.82169	0.71082		23.6259	--	0.57095	--		23.2114	0.7668	0.56124	0.66336		20.448	0.77431	0.6993	0.88629		23.2114	0.63319	0.64466	--		23.2114	0.60224	0.56685	0.65667
25.2839	0.88074	0.81072	0.67655		24.0404	--	0.60917	0.81931		23.6259	0.82983	0.68817	0.67051		20.686	--	0.72737	0.83475		23.6259	0.70925	0.81873	0.79751		23.6259	0.63493	0.73444	0.5866
25.6984	0.81783	0.8263	0.79217		24.4549	--	0.64341	--		24.0404	0.83916	0.57395	0.74194		20.924	--	--	--		24.0404	0.87403	0.63745	0.71743		24.0404	0.66028	--	0.62297
26.1128	0.79921	0.8367	0.71376		24.8694	0.88269	0.63794	0.5828		24.4549	0.68672	0.58324	0.65325		21.161	--	--	0.81562		24.4549	0.61406	0.76591	0.804		24.4549	0.52816	--	0.70908
26.5273	0.79669	0.83526	0.71189		25.2839	--	--	0.59537		24.8694	0.69874	0.66535	0.67678		21.399	--	0.71112	0.84485		24.8694	0.82382	0.77671	0.80034		24.8694	--	0.70503	0.7076
26.9418	0.82139	0.82761	0.72546		25.6984	0.88734	--	0.76064		25.2839	0.60409	0.5556	0.68907		21.637	--	--	--		25.2839	--	0.69868	0.81766		25.2839	0.65412	--	0.69504
27.3563	0.82392	0.83356	0.81273		26.1128	0.87652	--	0.70634		25.6984	0.85838	0.78	0.83091		21.875	--	--	0.69022		25.6984	0.78386	0.87995	0.7136		25.6984	0.54593	--	0.60953
27.7708	0.80621	0.84131	0.84652		26.5273	--	0.91524	0.87345		26.1128	0.65537	0.85475	0.81112		22.112	--	0.65571	0.79224		26.1128	0.64719	--	0.66184		26.1128	0.53921	--	0.59179
28.1853	0.89175	0.81278	0.82062		26.9418	0.59304	--	0.70499		26.5273	0.78916	0.70303	0.89354		22.35	0.81666	0.66679	--		26.5273	0.61686	0.83073	0.78203		26.5273	0.53015	0.60361	0.65706
28.5998	0.89365	0.833	0.7161		27.3563	--	--	0.90027		26.9418	0.8009	0.79322	0.71445		22.588	0.9243	--	0.77311		26.9418	0.71233	0.83193	0.71532		26.9418	--	0.56677	0.63527
29.0143	0.79004	0.85804	0.7797		27.7708	--	0.61903	--		27.3563	0.68858	0.8772	0.88529		22.826	0.85042	--	0.77258		27.3563	0.6799	--	0.89903		27.3563	0.60729	0.65336	0.66276
29.4288	0.83419	0.85809	0.75557		28.1853	--	--	0.65236		27.7708	0.67723	0.65606	0.88892		23.064	0.87877	--	0.76142		27.7708	0.72303	0.78031	--		27.7708	0.56073	0.60911	0.57295
29.8433	0.82674	0.83679	0.75623		28.5998	--	--	0.60074		28.1853	0.69282	0.84601	--		23.301	0.75994	0.73698	0.85919		28.1853	0.72431	0.81633	0.7597		28.1853	0.52523	0.57073	0.68565
30.2577	0.82312	0.8269	0.88741		29.0143	--	0.90369	0.69946		28.5998	0.82202	0.88016	0.77766		23.539	0.75434	0.87034	0.73007		28.5998	0.64274	0.79232	0.68854		28.5998	0.54207	0.60156	0.73139
30.6722	0.92601	0.82567	0.80084		29.4288	--	0.92017	0.88636		29.0143	0.81303	0.87358	--		23.777	0.65589	0.93277	0.95802		29.0143	0.62167	0.82473	0.75948		29.0143	0.64433	--	0.64509
31.0867	0.84223	0.88729	0.83676		29.8433	--	0.87911	--		29.4288	0.78817	0.82536	0.76752		24.252	0.72639	0.76875	0.95324		29.4288	0.89041	0.69028	0.77239		29.4288	0.63894	0.62864	0.61462
31.5012	0.9071	0.83186	0.73308		30.2577	--	0.8625	0.81646		29.8433	0.81638	0.81035	--		24.49	0.88316	0.82933	--		29.8433	0.72978	0.83073	0.72084		29.8433	0.61106	0.5905	0.69931
31.9157	0.88625	0.86776	0.83063		30.6722	--	--	0.83926		30.2577	0.79845	--	0.67267		24.728	0.89694	0.76284	--		30.2577	--	0.66987	0.70303		30.2577	0.5996	--	0.57952
					31.0867	--	--	--		30.6722	0.7295	--	0.68603		24.966	0.67366	0.76099	0.97024		30.6722	0.68715	0.67107	0.86748		30.6722	0.61588	--	0.59572
					31.5012	0.82279	0.88701	0.82333		31.0867	0.78878	0.70595	0.82464		25.203	0.714	0.89139	0.85654		31.0867	0.74592	0.61945	--		31.0867	0.61734	0.62227	0.64535
					31.9157	--	0.65111	--		31.5012	0.72798	--	0.68431		25.441	--	0.67233	--		31.5012	0.86181	0.84034	0.84554		31.5012	0.64602	0.49312	0.64365
					32.3302	0.75708	0.62606	0.90094		31.9157	0.80514	0.65016	0.66863		25.679	0.69642	0.82896	0.80712		31.9157	0.78715	0.70828	0.77174		31.9157	0.585	0.5135	0.66309
					32.7447	0.6929	0.81556	--		32.3302	--	0.60482	0.82122		25.917	0.69104	0.86443	--		32.3302	0.71266	--	0.77873		32.3302	0.68638	0.63201	0.66935
					33.1592	--	0.66975	0.75327		32.7447	0.81443	0.58041	0.73784		26.155	0.79509	--	0.66578		32.7447	--	0.88595	0.84207
					33.5737	--	0.77274	--		33.1592	--	0.55002	0.77554		26.392	0.81865	0.76284	--		33.1592	--	--	0.84407
					33.9881	0.70468	0.99986	0.60241		33.5737	0.87338	0.58071	0.833		26.63	0.82923	--	0.82519		33.5737	0.74917	--	0.60707
					34.4026	0.9008	0.90633	0.65789							26.868	0.84341	0.66125	0.81934		33.9881	0.76666	--	0.65069
					34.8171	0.88145	0.8523	0.70047							27.106	0.74675	0.75951	0.82094
					35.2316	--	0.56473	--							27.343	0.94468	0.89546	0.86929
					35.6461	--	0.70696	0.88837							27.581	0.84422	0.82083	--
						--	--	--							27.819	0.79029	0.79756	0.85228
						--	--	--							28.057	0.86699	--	0.78108
						--	--	--							28.295	0.86319	0.67713	--
						--	--	--							28.532	0.95427	0.79091	0.88789
						--	--	--							28.77	0.92151	--	0.83741
						--	--	--							29.008	0.97903	0.7802	0.77577
						--	--	--							29.246	0.87676	0.71407	0.89904
						--	--	--							29.483	0.79748	0.79756	0.81084
						--	--	--							29.959	--	0.68637	0.81296
															30.197	0.94008	--	0.79756
															30.434	0.94447	--	0.87088
															30.672	0.86298	--	0.87141
															31.386	0.72738	--	0.70988
															31.861	0.96366	--	0.72954
															32.099	0.84301	0.68341	0.71148
															32.337	0.78111	--	0.79224
															32.574	0.75434	--	0.77152
															32.812	0.83263	--	0.67003

## Sheet: Fig 3b
		Cell-cell	aggregate	area	normalized
								HEK293	Cdh23 EC1-10						HEK293	Untransfected						HEK293	Cdh23	EC1-27	1,6-HD
		HEK293	Cdh23 EC1-27
Time	10 min	20 min	30 min	60 min	90 min	120 min		10 min	20 min	30 min	60 min	90 min	120 min		10 min	20 min	30 min	60 min	90 min	120 min		10 min	20 min	30 min	60 min	90 min	120 min
	0.216974	0.24609	0.393044	0.623384	0.599861	0.793201		0.109386	0.231257	0.255294	0.292716	0.348362	0.373169		0.0345612	0.0409783	0.0390165	0.0556829	0.0592398	0.053336		0.013391	0.0142236	0.0147787	0.0140155	0.0147093	0.0129747
	0.226765	0.248144	0.480373	0.633322	0.662309	0.798097		0.110009	0.243212	0.255936	0.293816	0.379898	0.379494		0.0347445	0.0412534	0.0420234	0.0559579	0.0626868	0.0624484		0.013391	0.0151256	0.0158888	0.0161663	0.0154031	0.0187335
	0.236061	0.270769	0.485873	0.668965	0.696027	0.823967		0.114703	0.246695	0.296236	0.335252	0.385857	0.388368		0.0359913	0.0415651	0.0434902	0.0559946	0.0632368	0.0643369		0.0149174	0.015195	0.0159582	0.0167908	0.0159582	0.0188723
	0.239031	0.275022	0.49504	0.678022	0.710585	0.826864		0.118241	0.250307	0.307402	0.342898	0.39044	0.409252		0.0443703	0.0422618	0.0443153	0.0597899	0.0638235	0.0658037		0.0150562	0.0165826	0.0178315	0.0173458	0.016097	0.0196355
	0.24334	0.277773	0.513375	0.696247	0.73101	0.838727		0.118736	0.253607	0.319448	0.355952	0.39341	0.410719		0.0447737	0.0422618	0.0502741	0.0610733	0.0640069	0.0670871		0.0153337	0.0171377	0.0178315	0.017554	0.0165826	0.0198437
	0.251774	0.282173	0.56596	0.696724	0.733393	0.87393		0.11914	0.254011	0.322436	0.359931	0.407143	0.462111		0.0532443	0.0429952	0.0508242	0.06177	0.065657	0.0679122		0.0161663	0.0174846	0.0179009	0.0179703	0.0174846	0.0199824
	0.254011	0.293357	0.569718	0.696724	0.799802	0.887039		0.12079	0.257623	0.334611	0.372765	0.421701	0.467465		0.0540694	0.0440036	0.0548028	0.0622651	0.0666288	0.0681322		0.0163745	0.0174846	0.0183866	0.0183866	0.0188029	0.0217864
	0.256688	0.297978	0.586165	0.71801	0.805431	0.891696		0.123723	0.259144	0.353202	0.38164	0.42931	0.469023		0.0554995	0.0447737	0.0552245	0.0628701	0.0675822	0.0684073		0.0172765	0.0176928	0.0190111	0.0185948	0.0191498	0.0221333
	0.259365	0.300691	0.602868	0.742231	0.812618	0.900405		0.123815	0.264407	0.367577	0.385948	0.432702	0.47401		0.0586165	0.0461121	0.057003	0.0628701	0.0680406	0.0684989		0.0176234	0.0190111		0.0217864	0.0191498	0.0222721
	0.260006	0.308098	0.610477	0.750921	0.867201	0.90145		0.126932	0.264553	0.38846	0.394382	0.458536	0.476706		0.0623568	0.0466071	0.057058	0.0645569	0.0686823	0.0690123		0.0181091	0.0201906			0.0194967
	0.264553	0.310665	0.61671	0.751728	0.872793	0.918942		0.130507	0.283878	0.408427	0.396289	0.461964	0.484223		0.0635485	0.0468455	0.0591665	0.0662621	0.0700574	0.069874		0.0182479				0.0194967
	0.272052	0.317193	0.701417	0.789039	0.885792	0.931171		0.131736	0.302598	0.414936	0.398728	0.462973	0.495719		0.0662071	0.0496324	0.0597899	0.0678205	0.0705524	0.0702774		0.0191498				0.0199824
	0.279753	0.324361	0.703892	0.793898	0.923709	0.964705		0.132194	0.312536	0.421848	0.401936	0.470215	0.499331			0.0504024	0.0616784	0.0680956	0.0710108	0.0715242		0.0192886				0.0208844
	0.282356	0.329844	0.725693	0.807851	0.948442	0.984342		0.133258	0.330265	0.42249	0.401936	0.472635	0.499752			0.0518692	0.0659871	0.0696907	0.073486	0.0721109		0.0199824
	0.307182	0.335747		0.810601	0.976293	1		0.135549	0.342806	0.42546	0.406648	0.492694	0.523643			0.0519609	0.0665371	0.0697274	0.0735777	0.0749161
	0.308869	0.339689		0.843402				0.135641	0.342861	0.426707	0.409435	0.497314	0.527273			0.0526943	0.0684073	0.0701857	0.0743661	0.0754662
	0.312499	0.353294		0.843402				0.136503	0.360169	0.429768	0.422361	0.499569	0.52786			0.0541611	0.0684623	0.0706441	0.0753745	0.0758695
		0.357529		0.854935				0.137236			0.440036	0.513375	0.53171			0.0576997	0.0723492	0.0710108	0.0768413	0.0762912
		0.362865		0.880072				0.138281			0.440036	0.522469				0.0594232	0.0724776	0.0715242	0.0778497	0.078033
		0.375772						0.13852			0.483086					0.0594232	0.081645	0.0715608	0.0784914	0.0783447
		0.385031						0.139895			0.49504					0.0598449	0.0817733	0.0755028	0.0787664	0.0789498
		0.385031						0.144057								0.0610733	0.0876405	0.0760529	0.0788948	0.0791148
								0.14457								0.0627235		0.0786198	0.08159	0.0807283
								0.147504								0.0641719		0.0789865	0.081865	0.0811316
								0.155241								0.065162		0.0835152	0.0821034	0.081315
								0.155644								0.0680039		0.085312	0.0833318	0.0822317
								0.156983								0.0779414		0.0884289	0.0835152	0.0823784
								0.164445										0.0901157	0.0848903	0.0829651
								0.172861											0.0863571	0.0833318
								0.180378											0.0865771	0.0848903
																			0.0881539	0.0851286
																			0.0968079	0.086082
																			0.104857	0.0880989
																				0.0887039
																				0.0925909
																				0.0937827

## Sheet: Fig 3d
		Cell-cell	aggregate	area	normalized
		A549							HaCaT							HEK293						HeLa
Time	0 min	15 min	30 min	45 min	60 min	90 min		0 min	15 min	30 min	45 min	60 min	90 min		0 min	15 min	30 min	45 min	60 min	90 min		0 min	15 min	30 min	45 min	60 min	90 min
		0.206875	0.291118	0.453948	0.482521	0.771102			0.150208	0.21333	0.250264	0.351952	0.516216			0.0464783	0.0442531	0.0631564	0.0671907	0.0604945		0	0	0	0	0	0
		0.213093	0.292615	0.455924	0.515815	0.771685			0.156013	0.2158	0.291028	0.379387	0.517204			0.0467902	0.0476636	0.0634683	0.0711003	0.07083		0	0	0	0	0	0
		0.213155	0.298334	0.457504	0.557885	0.784703			0.181707	0.221729	0.292139	0.383405	0.521774			0.0471437	0.0493273	0.0635099	0.0717242	0.0729719		0	0	0	0	0	0
		0.213925	0.305197	0.461019	0.560484	0.81103			0.203942	0.225559	0.308815	0.384209	0.525974			0.047934	0.0502631	0.0678146	0.0723896	0.0746356		0	0	0	0	0	0
		0.236738	0.315428	0.473891	0.590659	0.820866			0.204683	0.233464	0.310298	0.408774	0.54685			0.047934	0.0570216	0.0692703	0.0725976	0.0760913		0	0	0	0	0	0
		0.239795	0.328259	0.481939	0.603968	0.837378			0.205671	0.2347	0.318697	0.462612	0.553397			0.0487658	0.0576455	0.0700605	0.0744692	0.0770271
		0.255433	0.348868	0.484289	0.60873	0.84345			0.209006	0.247052	0.341179	0.462726	0.565132			0.0499095	0.0621582	0.070622	0.0755714	0.0772766
		0.273296	0.358746	0.490632	0.616008	0.892487			0.219382	0.256317	0.354891	0.470877	0.568961			0.050783	0.0626365	0.0713083	0.0766527	0.0775885
		0.288997	0.366856	0.495456	0.616674	0.893173			0.225929	0.269287	0.368478	0.499345	0.577114			0.052301	0.0646536	0.0713083	0.0771726	0.0776925
		0.291992	0.370017	0.509057	0.644665	0.895814			0.227165	0.284481	0.376013	0.520122	0.585637			0.0528625	0.064716	0.0732215	0.0779005	0.0782748
		0.293718	0.374904	0.510783	0.65631	0.904694			0.227165	0.286581	0.40356	0.549853	0.613554			0.0531329	0.0671075	0.0751554	0.0794601	0.0792522
		0.297294	0.375528	0.513528	0.658036	0.904798			0.247052	0.290533	0.409489	0.608397	0.644559			0.0562938	0.0678146	0.0769231	0.0800216	0.0797097
		0.322436	0.388192	0.515399	0.668684	0.9195			0.258046	0.309927	0.410724	0.608397	0.654071			0.0571672	0.0699565	0.077235	0.0805415	0.0811238
		0.332668	0.391831	0.525007	0.670805	0.940233			0.266199	0.318697	0.413318	0.614826	0.707187			0.0588309	0.0748435	0.0790442	0.0833489	0.0817893
		0.339738	0.402687	0.53815	0.681515	0.960072				0.351802	0.420359	0.643638	0.716451			0.0589348	0.0754674	0.0790858	0.0834529	0.084971
		0.346809	0.429534	0.55514	0.685029	0.966665				0.380831	0.423448	0.657299	0.756103			0.0597667	0.0775885	0.0796057	0.0843471	0.0855949
		0.368104	0.506727	0.572317	0.685508	0.977395				0.393307	0.453217	0.658332	0.758821			0.0614303	0.0776509	0.0801256	0.0854909	0.0860524
		0.372762	0.509493	0.599226	0.693867	0.989415				0.398495	0.460629	0.664301	0.799708			0.0654439	0.0820596	0.0805415	0.0871545	0.0865307
		0.382016	0.540354	0.599393	0.695427	0.990559				0.416283	0.464582	0.700001	0.816508			0.0673987	0.0822052	0.0811238	0.0882983	0.0885062
		0.382577	0.557989	0.602658	0.706282	0.991079				0.44877	0.469399	0.70907				0.0673987	0.092603	0.0811654	0.0890261	0.0888598
		0.383472		0.630919	0.706594	0.998212				0.458529	0.484716	0.718024				0.067877	0.0927486	0.0856365	0.0893381	0.089546
				0.671907	0.708092	1				0.45927	0.520786	0.722845				0.0692703	0.0994032	0.0862603	0.0894836	0.0897332
				0.678541	0.723002					0.503616	0.543762	0.746148				0.0711419		0.0891717	0.0925406	0.0915632
				0.716306	0.737081					0.547221	0.554385					0.0727847		0.0895876	0.0928525	0.0920207
					0.742841					0.580573	0.558709					0.0739077		0.0947241	0.0931229	0.0922287
					0.831763					0.592925	0.772532					0.077131		0.0967621	0.0945162	0.0932685
					0.834529					0.617631						0.0884023		0.100297	0.0947241	0.0934348
																		0.102211	0.0962838	0.0941003
																			0.0979475	0.0945162
																			0.098197	0.0962838
																			0.0999854	0.0965542
																			0.109801	0.0976355
																			0.11893	0.0999231
																				0.100609
																				0.105018
																				0.10637

## Sheet: Fig 4b
		Cell-cell	aggregate	area	normalized
		HEK293	control						HEK293	1,6-HD				HEK293	Cdh23-siRNA						A549	control				A549	1,6-HD					A549	Cdh23-siRNA
		0 min	15 min	30 min	45 min	60 min		0 min	15 min	30 min	45 min	60 min		0 min	15 min	30 min	45 min	60 min		0 min	15 min	30 min	45 min	60 min		0 min	15 min	30 min	45 min	60 min		0 min	15 min	30 min	45 min	60 min
		0	0.139358	0.255584	0.271041	0.367107		0	0.178453	0.191591	0.219569	0.267331		0	0	0	0	0		0	0.422598	0.476621	0.482958	0.620295		0	0.234485	0.187341	0.306902	0.345313		0	0.185718	0.239276	0.26223	0.314398
		0	0.183724	0.258289	0.283948	0.371049		0	0.183244	0.197001	0.253111	0.276915		0	0	0	0	0		0	0.467888	0.478167	0.555993	0.63042		0	0.236417	0.233094	0.312002	0.362315		0	0.189195	0.245537	0.288662	0.345699
		0	0.184497	0.273591	0.286807	0.375531		0	0.184172	0.222196	0.257748	0.285803		0	0	0	0	0		0	0.482958	0.488987	0.601978	0.631888		0	0.241286	0.253265	0.336811	0.363552		0	0.189891	0.250406	0.292836	0.367957
		0	0.192999	0.292604	0.287889	0.379241		0	0.189736	0.235258	0.292836	0.301414		0	0	0	0	0		0	0.4852	0.499111	0.607234	0.639153		0	0.243605	0.266636	0.357833	0.364557		0	0.222583	0.253883	0.294922	0.40204
			0.197251	0.296777	0.287967	0.380709			0.192055	0.235644	0.297318	0.30211									0.518123	0.500889	0.610403	0.639694			0.258753	0.284798	0.360847	0.374758			0.227452	0.290749	0.32831
			0.199492	0.302883	0.289358	0.385424			0.20303	0.235876	0.298864	0.322436									0.544246	0.501584	0.615581	0.649123			0.263467	0.293608	0.364479	0.383414			0.240668		0.338743
			0.20668	0.316099	0.302342	0.414329			0.203184	0.238195	0.303578	0.324368									0.560708	0.51194	0.623618	0.660174			0.267563	0.304583	0.365407	0.403972
			0.222912	0.317799	0.311307	0.417729			0.205116	0.243836	0.320349	0.333642									0.576938	0.516346	0.627405	0.664039			0.273669	0.332174	0.368266	0.412783
			0.226544	0.343149	0.313007	0.427313			0.206353	0.253033	0.324213	0.339671									0.599969	0.56179	0.632197	0.666976			0.274364	0.333565	0.384883	0.514491
			0.233423	0.359379	0.317103	0.430018			0.229848	0.257361	0.328387	0.367107										0.56635	0.637916	0.672308			0.281475	0.361002	0.405905
			0.234428	0.368576	0.321277	0.445629			0.235103	0.258134	0.331478	0.374681										0.567432	0.656774	0.677796			0.281552	0.364557	0.419507
			0.239298	0.376227	0.321354	0.450267			0.235335	0.260762	0.357292	0.395626										0.579024	0.66002	0.700595			0.29129	0.365407
			0.243394	0.385501	0.322204	0.451349			0.239199	0.262153	0.35876	0.396321										0.592472	0.682897	0.733441			0.293222	0.370817
			0.245867	0.391607	0.333256	0.452199			0.24801	0.271041	0.369503	0.405827										0.592781	0.688538	0.747121			0.30837	0.370894
			0.253288	0.411856	0.336347	0.463792			0.256589	0.272046	0.372672	0.410696										0.593245	0.719839	0.760182			0.309066	0.388747
			0.262795		0.345853	0.464874				0.27421	0.377463	0.444316										0.627637	0.728804	0.76992			0.319886	0.396476
			0.26434		0.354355	0.472757				0.28673	0.380246	0.452199										0.664271	0.74828	0.773244			0.339748	0.417961
			0.273847		0.367725	0.474843				0.287271	0.381096	0.454672										0.685833	0.748357	0.775485			0.34624	0.42453
			0.280804		0.370585	0.47608				0.296854	0.389288											0.696885	0.752299	0.806631			0.356055	0.424762
			0.282813		0.371667	0.482804				0.311925	0.410851											0.739624	0.753458	0.839091			0.36046	0.540382
			0.285828		0.371822	0.490996				0.312698												0.742638	0.774635	0.851379
			0.298658		0.374063	0.509777				0.318726												0.812041	0.777494	0.851843
			0.300977		0.384342	0.549192				0.319113												1.09838	0.805626	0.862972
			0.30175		0.387279	0.570369				0.33372													0.81861	0.867764
			0.302059		0.406214	0.584434				0.341912													0.821315	0.874101
			0.305228		0.409769	0.613185																	0.824484	0.881675
			0.310871		0.422753	0.661566																	0.825489	0.898678
			0.316436		0.42283																		0.862972	0.903393
			0.324783		0.445088																		0.882216	0.907411
			0.332435		0.449107																		0.892264	0.910348
			0.363971		0.453358																		0.915372	0.93508
					0.458382																			0.936625
					0.469124																			0.963985
					0.512018																			1
					0.527011

## Sheet: Fig 4c
	Imidazole	Diffusion rate
	(in mM)
	0	0.26
	0.5	0.47
	1.5	0.163
	2	0.144
	4	0.05
	8	0.06
	12	0.04

## Sheet: Fig 5c,d
		Fluorescence	intensity	normalized
			Time
		0 min	5 min	10 min	15 min	20 min
	Distance (μm)
	0	0.925266	0.98787	1	0.857726	0.833919
	0.08769	0.880081	0.997937	0.98559	0.883977	0.840574
	0.17537	0.851348	0.977507	0.991435	0.909545	0.841751
	0.26306	0.847063	0.934155	0.960681	0.866827	0.829763
	0.35075	0.839289	0.883035	0.882825	0.891398	0.869791
	0.43844	0.827152	0.832256	0.86765	0.888574	0.903864
	0.52612	0.789402	0.822133	0.892905	0.921908	0.949418
	0.61381	0.810563	0.808719	0.869364	0.924635	0.961787
	0.7015	0.825834	0.796141	0.869689	0.936588	0.941041
	0.78918	0.807557	0.786665	0.826437	0.951546	0.945689
	0.87687	0.812922	0.776483	0.81454	0.861366	0.929156
	0.96456	0.796224	0.727516	0.771674	0.806913	0.909447
	1.05224	0.741658	0.72031	0.747678	0.823006	0.885466
	1.13993	0.689106	0.703569	0.716196	0.778207	0.861956
	1.22762	0.648555	0.679823	0.712273	0.773119	0.815245
	1.31531	0.650188	0.680107	0.714084	0.785428	0.760993
	1.40299	0.635187	0.675145	0.704773	0.727557	0.729513
	1.49068	0.628049	0.644273	0.697804	0.719374	0.706594
	1.57837	0.619448	0.651461	0.70748	0.741269	0.702506
	1.66605	0.625234	0.644825	0.675815	0.755786	0.681033
	1.75374	0.615462	0.64923	0.67199	0.747408	0.706402
	1.84143	0.610534	0.666436	0.707208	0.734947	0.731494
	1.92911	0.615047	0.680715	0.705607	0.753619	0.72296
	2.0168	0.633873	0.659844	0.74388	0.756109	0.70912
	2.10449	0.627024	0.654313	0.746967	0.755236	0.704479
	2.19218	0.636465	0.692326	0.757083	0.76793	0.736084
	2.27986	0.692513	0.710032	0.746196	0.808126	0.748826
	2.36755	0.706902	0.699879	0.74853	0.835357	0.778485
	2.45524	0.698469	0.726385	0.752119	0.820806	0.84737
	2.54292	0.708608	0.739007	0.780475	0.818458	0.846179
	2.63061	0.713858	0.736377	0.804246	0.853747	0.840847
	2.7183	0.733692	0.767976	0.827248	0.835089	0.872295
	2.80599	0.739538	0.799571	0.868104	0.831874	0.9233
	2.89367	0.770134	0.812783	0.899263	0.864312	0.915768
	2.98136	0.773057	0.798979	0.856567	0.852208	0.876369
	3.06905	0.760849	0.779361	0.851	0.837371	0.881154
	3.15673	0.739077	0.760454	0.857469	0.872559	0.905837
	3.24442	0.734863	0.759707	0.885195	0.930187	0.9704
	3.33211	0.728887	0.777319	0.896172	0.991329	0.966669
	3.41979	0.803303	0.831605	0.875181	0.980818	0.932786
	3.50748	0.861887	0.914425	0.937491	0.921057	0.906188
	3.59517	0.90906	0.936345	0.980444	0.892473	0.881703
